# Supplementary material for: Health Effects of Drinking Water Produced from Deep Sea Water: A Randomized Double-Blind Controlled Trial
Source: Nutrients. 2022 Jan 28;14(3):581. doi: 10.3390/nu14030581 (PMC8839038; doi:10.3390/nu14030581)
Supplement: Supplementary file 1 [file nutrients-14-00581-s001.zip]

Archive with 1 entries (1 files):
- nutrients-1526190-supplementary.pdf
